# Supplementary material for: Docking of virtual libraries identifies small-molecule agonists of neurotensin receptors with analgesic activity
Source: Nat Commun. 2026 Jul 22;17:6970. doi: 10.1038/s41467-026-74990-1 (PMC13392031; doi:10.1038/s41467-026-74990-1)
Supplement: Supplementary file 4 — Source Data [file 41467_2026_74990_MOESM4_ESM.xlsx]

## Sheet: Figure 1
Fig. 1 b: Focused and diverse library
	1		24		25		26		27		28		29
	Emax	EC50 (µM)	Emax	EC50 (µM)	Emax	EC50 (µM)	Emax	EC50 (µM)	Emax	EC50 (µM)	Emax	EC50 (µM)	Emax	EC50 (µM)
	97	51	92	1.8	80	2	71	8.5	95	10	95	15	70	31
	93	43	90	1.7	84	4.6	56	4.9	81	7.8	80	13	76	48
			93	1.8	65	3.2			94	6.7
			96	1.4	81	10
			94	1.8	72	1.9
			105	2	73	3.7
			94	2.9	64	4.9
					103	2.9
					96	7.7
Fig. 1 c: IP accumulation (% of NTS8-13)
		compound 24							Emax	EC50 (µM)			compound 25									Emax	EC50 (µM)
	0.0001	96.9762	84.925	91.525	98.7	94.08	102.138	93.7368	92	1.8		0.0003	69.9246	65.3446								80	2
	3e-05	89.7619	90.4	90.5	96.28	92.36	101.651	89.5789	90	1.7		0.0001	81.5076	87.5516	64.8913	76.413	56.925	69.1892	61.675	98.36	94.24	84	4.6
	1e-05	82.8333	87.3	88.125	87.94	86.78	103.784	83.7632	93	1.8		3e-05	88.2122	89.2014	63.8696	69.4783	84.575	72.6216	62.05	99.02	87.64	65	3.2
	3e-06	62.1429	61.975	65.75	72.18	67.36	64.7271	48.7105	96	1.4		1e-05	65.6011	71.6303	54.1739	38.1739	63.675	59.3784	45.925	93.04	48.3	81	10
	1e-06	29.8333	27.725	25.05	36	23.1	27.7222	14.4211	94	1.8		3e-06	63.3703	23.2054	28.2609	9	59.35	28.9459	18.525	51.02	31.24	72	1.9
	1e-07	2.02381	7.3	2.95	5.24	4.74	-1.89073	-1.65789	105	2		1e-06	10.3043	-0.207568	16.0217	9.30435	6.2	11.2703	14.375	15.6	4.02	73	3.7
	1e-08	2.45238	-5.975	-4.725	2.22	1.86	-1.14634	-0.184211	94	2.9		1e-07	-1.19676	0.816757	5.19565	1.67391	5.175	0.297297	-5.575	2.9	1.5	64	4.9
	1e-09	-2.11905	0.15	9.6	-0.96	3.3	2.87561	0.289474				1e-08	2.77892	0.0343243	0.434783	-0.826087	-5.35	-0.756757	0.05	3.84	-1.76	103	2.9
												1e-09			-5.26087	4.52174	-0.95	5.54054	6.45	3.88	5.28	96	7.7

## Sheet: Figure 2
Fig. 2a: Hit optimization
		IP accumulation - EC50 (µM)
	ID	1a	2a	3a	4a	11a	12a	13a	18a	19a	20a	24a	25a	26a	27a	28a	29a	30a	31a	32a	33a
		25	15	12	1.8	3.2	2.8	2.4	2.5	3.6	1.9	1.8	1.8	1.7	0.9	0.11	0.2	0.4	0.24	0.89	0.84
		26	7.3	7.5	1.2	5.5	3	2	3.7	2.9	2.5	3.1	2.8	2.1	1.2	0.22	0.3	0.39	0.54	1.6	1.6
			15		1.4	4.7	2.8	2.2			2.2					0.21	0.45	0.78	1.1
					3.2						3					0.17	0.48	0.51	0.6
																0.26	0.83	0.17	0.54
																0.18	0.18	0.23
																0.089		0.51
																0.079		0.52
																0.16		0.51
																0.13		0.64
																0.12		0.4
																0.12		0.47
																0.097		0.42
																0.15		0.52
																0.11		0.54

## Sheet: Figure 3
Fig. 3c: IP accumualtion (% of NTS8-13)
		28a																	30a																	35a										SRI-9829
	3e-05	96.3542			96.2895		104.331		102.19	99.1274	87.2306	108.818		106.772	103.448	92.6177		3e-05	90.8889		91.4474							88.6118		93.6835	98.6671		95.339		3e-05	50.9733	52.5548	50.9711	81.6549	104.449	86.7823	89.862	82.0632		3e-05	96.6429		96.92	98.32
	1e-05	96.0938	107	105.026	91.7105	105.419	101.492	98.9505	99.7798	94.3621	92.1946	108.742	108.887		88.8852	94.867		1e-05	95.3704	87.8444	101.789		110.8	92.9638	104.212	100.399	102.509	106.078	102.206	101.23	105.821	95.6707	93.0417		1e-05	62.2015	50.4989	60.7761	65.8202	95.2236	92.1525	95.8754	83.4057		1e-05	98.0952	93.9	99.88	98.06
	3e-06	97.7083	103.861	105.237		108.535	108.387	100.537	104.472	100.43	88.9887	111.404	105.133	98.5408	104.661	104.718		3e-06	91.0185	89.3333	84.6053	94.3226	82.6	99.6446	95.4079	93.912	98.165	99.7942	95.4585	95.0984	100.565	90.5516	97.9065		3e-06	27.9632	38.2427	46.8594	48.7435	92.776	82.1953	70.9545	65.0576		3e-06	94.5
	1e-06	85.8854	93.3611	88.4737	88	91.907	98.9827	92.5826	103.729	88.8272	85.4984	94.9022	101.089	94.0023	86.9909	97.5817		1e-06	79.7963	78.5333	58.7105	80.7742	96	94.7066	78.5856	70.0146	73.4224	63.578	81.963	72.4815	66.385	62.8616	58.3457		1e-06		11.1209	31.5193		52.673	32.5211	36.2161	58.7924		1e-06	84.3095	82.5	89.96	86.56
	3e-07		72.1389	65.0789	68.3421	60.3256	73.7107	88.2256	90.8568	63.8166	69.3911	88.3117	87.5038	79.9254	70.9782	77.9066		3e-07		35.5333	17.1579	32.5484		54.8903	31.8919	33.3223	33.374	24.1523	40.3368	34.3	47.9491	29.768	37.9741		3e-07	-5.8797	20.6096	19.5004	0.556147	33.3745	8.8308	14.5676	5.20251		3e-07		57.075	73.58	76.34
	1e-07	45.0521	21.1667	28	26.8684	22.7209	30.5682	53.1461	58.3696	36.4678	37.0991	48.0589	47.3969	54.31	37.2953	45.5111		1e-07	3.22222	8.66667	6	1.29032	31.9	25.486	7.23116	9.06589	12.7164	5.63879	11.2454	8.38151	8.35938	8.41237	2.50113		1e-07					1.68124					1e-07	22.6905	13.9	32.18	34.18
	3e-08		3.11111			5.39535												3e-08						8.41549	2.11035		2.8918								3e-08	11.279	-5.40517	-2.40267			-3.08429	-0.815745	0.923147		1e-08	-1.54762	-2.9	4.34	4.22
	1e-08	-2.26562	-4.72222	9.28947	1.23684	2.06977	-0.305809	-0.501019	10.4209	8.40855	10.0037	-0.0771048	0.274214	4.02796	-0.176169	0.705571		1e-08	0.0555556	2.4	-0.631579	6.58065	-0.8			0.29666		0.773921	-0.708489	-0.175632	-5.1278	0.500947	-1.01238		3e-09	12.9395	5.03237	2.42074	-4.9084						1e-09	2.64286	6.55	-0.76	5.58
	1e-09		4.22222	-2.26316	-6.42105	0.395349	1.08834	2.44834	-4.91246	-2.83881	-4.57812	3.1421	1.43608	2.07924	2.72447	1.24851		3e-09						-6.26428	-4.04361		-1.03806								3e-10	-17.7405			7.75941	0.739854					1e-10		-4.975	3.54	-3.04
	1e-10	2.57812		0.210526	0.210526				1.88241					1.20744				1e-09		-2.46667	-3.78947	-7.54839	-2			-1.6777		-0.57743	-0.552083	0.498159	9.71835	-1.23129	-0.775894
																		3e-10						4.55004	2.51462		-0.805374
																		1e-10	0.0740741							0.963327		-2.3004			-1.97395		4.62951
Fig. 3d: Gq activation (% of NTS8-13)
		28a									30a									35a										SRI-9829						RTI-3a								NTS8-13
	3e-05		134.811		117.831			118.291		3e-05	135.619	131.479	86.714	106.661	126.697		128.417		3e-05			99.417	86.8859	59.1758	68.4658	76.0941	81.9213		3e-05	88.0187	134.339	129.112	110.086		3e-05			60.5144		40.6511	24.7662		1e-06	100.053	93.5085	94.7365	101.5	97.5491
	1e-05	122.872	121.791	81.6842	126.265	112.525	143.77	89.0758		1e-05	108.979	136.962	113.832	97.7229	109.162	134.47	81.6492		1e-05	81.0555	78.486	58.8374	70.7593	64.9907	49.0828	75.9061	62.9369		1e-05	94.7285	115.075	109.073	107.202		1e-05	45.8338	49.7867	76.5891	20.4738	7.43154	5.25036		1e-07		98.9914	98.4128	96.1178	104.985	101.582
	3e-06	87.8617	86.4482	88.2044		93.8905	127.991	41.3845		3e-06	93.6999	101.916	72.4139	108.463	69.868	105.058	36.4984		3e-06	64.367	65.3767	45.5962	42.7702	48.9415	38.2283	43.5763	37.3739		3e-06	68.1552	94.2543	111.884	88.3884		3e-06	31.6171	41.9328	41.7006	47.324	10.3139	1.15114		1e-08		105.363	77.1481	90.7937	97.4665	91.6374
	1e-06	76.103	52.7666	45.8968	78.6173	64.4345	94.7789	17.0193		1e-06	22.4836	72.13	8.02629	62.3298	31.6736	30.2908	13.8653		1e-06	43.9608	15.5084	-5.19425	35.9474	6.99671	7.37051	27.6934	33.8965		1e-06	47.8931	54.6141	83.3391	69.5745		1e-06	10.6907	39.784	-4.79345	-2.74137	-3.44949	-6.95817		1e-09	68.6302	71.058	57.0367	56.7081	90.7746	52.4369
	3e-07	24.9496	11.1795	10.4058	29.3841		23.8116			3e-07	-2.56169	1.66666	-0.790883	22.7558		2.44918			3e-07	19.5065	-2.93689	-12.243	-8.40094						3e-07	5.97384	7.19395	15.9408	13.8538		3e-07	7.5019	8.14595	16.6154	-6.4591		-8.82955		1e-10	8.97327	19.6368	24.8153	12.8423	-2.0034	4.37297
	1e-07	4.48816	-2.30643	2.62596	11.219	14.1451				1e-07	-2.89385	0.481154	-3.82873	8.62741	8.58331	-6.47336	6.47485		1e-07	1.41352	-5.04493	3.10615	-1.57812	-5.09829	2.48599	-2.47481	-9.61711		1e-07	2.65218	7.8608	0.803239	-4.38341		1e-07	-0.935106	8.88688	5.94702	-3.15445	0.22556	14.9637		1e-11	-3.78189	6.22582	5.71311	2.83075	-2.33386	2.13912
	1e-08	5.88325	0.815922	9.14622	7.25437	-1.19051	4.14895	10.3794		1e-08	-9.33786	8.4092	-1.01316	-6.79851	-3.85882	-1.92947	1.91358		1e-08	-1.80851	-0.894735	-3.08621	3.53899	5.60113	-1.08048	1.0965	10.871		1e-08	3.11722			5.7804		1e-08	-0.735807	3.70031		-12.2422	0.729978			1e-12	7.77747	-3.48048	5.13644	-0.46786	-2.0034	-1.46387
	1e-09					4.59652	4.8925	-0.186536		1e-09					3.49072	8.56278	-8.1905		1e-09	4.55293	0.686292		6.79534						1e-10	-0.603038	2.30376	3.54242	1.95996		1e-09					-2.51271			1e-13	-3.91475		-0.558171	1.32612	6.34084	2.28324
	1e-10	6.87975	12.4417	8.183	-10.6224	3.03402		5.58722		1e-10	17.1025	0.0365901	4.39569	-2.76182	-3.10651		9.53494		1e-10		8.52555														1e-10	7.96693	2.663			0.802038
																			2e-05					68.4021	59.6271	80.6992	70.8314
																			5e-06					55.2216		33.3323	32.8627
																			2e-06						26.4434
Fig. 3e: Gi activation (% of NTS8-13)
		28a						30a						35a								SRI-9829						RTI-3a						NTS8-13
	3e-05	123.366	114.746	88.1967	94.758		3e-05	114.594	104.991	114.462	89.8676		3e-05	12.5481			23.1972		20.6083		3e-05	97.3066	78.7217	101.686	92.0788		3e-05	39.3672	31.096		18.6384		1e-06	100.634	106.419	107.604		103.719	107.721	97.941	100.017
	1e-05	104.04	98.8962	84.4137	97.8041		1e-05	86.3101	87.1317	77.2501	70.3293		1e-05	19.6363	36.7479	53.9088	32.358	50.4395	20.8268		1e-05	81.337	81.5268	90.2096	89.925		1e-05	13.2405	8.88708	29.4231	19.1375		1e-07	109.113	94.5814	96.5882	102.287	96.9763	92.4999	97.6011
	3e-06	74.0786	58.7175	44.5252	75.1889		3e-06	34.8358	48.813	39.3946	19.2219		3e-06	15.3749	19.4015	36.4094	11.6405	41.2625	8.68789		3e-06	46.2218	44.7521	59.1944	44.3253		3e-06	23.5773	4.3578	28.1363	6.0832		1e-08	93.8327	96.1769	97.6036	86.9718	86.3428	83.3626	94.9306	84.5462
	1e-06	21.0463	11.6476	12.846	43.2814		1e-06	1.2487	28.8687	8.97636	13.4373		1e-06	22.0834	2.41156	22.3864	13.0029	24.0739	7.42544		1e-06	15.6309	23.9329	35.1638	20.1716		1e-06	11.8623	3.40563	10.8799	-11.3575		3e-09				76.5083	68.8182	42.3271	55.1636	51.8973
	3e-07	4.59735	-1.83522	-9.62024	20.3584		3e-07	-4.20434	10.3913	-0.777025	3.25274		3e-07	10.0377	-2.51909	10.4305	10.3956	-9.04099	-9.10772		3e-07	12.3051	3.88567	24.6716	3.86397		3e-07	1.46558	3.71444	8.49611			1e-09	79.0915	79.8355	88.896	47.2907	28.571	6.20079	33.1922	16.5693
	1e-07	2.35022	12.3666	-5.06523	15.0969		1e-07	6.46204	8.6671	4.62723	-4.53183		1e-07	8.56101	-14.1923	2.46764	7.97624	0.767224	7.95955		1e-07	4.54502	-4.55525	21.1331	-2.78214		1e-07	5.2108	1.93876	2.67368	-5.15872		3e-10				19.17
	1e-08	-7.68696	-1.50564	11.8424	-0.656819		1e-08	0.799275	-3.24798	0.252356	-6.56258		1e-08	-0.214836	10.3422	3.80652	1.07043	-3.11722	0.28778		1e-08	-5.01277	-2.54796	-6.49749	2.84859		1e-08	0.806425	-2.07583	-2.24164	15.0662		1e-10	7.6927	21.6497	13.881	5.28899	5.87813	0.633863	5.3699	9.45117
	1e-10	7.26395	-5.82013	0.982383	-2.74911		1e-10	0.88916	1.07542	0.869985	3.80658		1e-09	0.375846	-4.92501		-0.0100691	7.90489	-3.2325		1e-10	-0.158971	6.71647	4.11783	-2.04369		1e-09			0.901631	-4.2394		1e-11	0.352071	4.76787	-4.14963	2.12462	-2.91387	-1.43318	-6.89038	-10.3535
													1e-10		16.2233	-1.64296		3.48633									1e-10	0.327037	-4.59781		5.68921		1e-12	-4.44181	1.34518	4.34263	0.183813	0.591049	2.86533	7.14217	2.9109
																																	1e-13	4.90626	-3.05543
Fig. 3f: cAMP accumulation (% of NTS8-13)
		28a					30a					35a					SRI–9829							RTI-3a					NTS8-13
	0.0001	-1.89927	-4.93842	-1.31589		0.0001	-1.85861	-4.60366	-3.34586		0.0001	-2.86972	-7.32369	-3.41353		0.0001		-0.83528		1.45839	2.42263		0.0001	-1.52225	-4.65656	-3.48119		1e-05	99.9724	99.8783		100.067		92.1979
	3e-05	4.4433	1.12015			3e-05	2.50821	-0.156931			3e-05	-1.20989	-5.01336			3e-05	1.67919	2.32445	3.76825				3e-05	-0.351251	-1.49677			1e-06	101.106	98.2489	97.2744		108.511	106.687
	1e-05	2.20687	-2.9189	0.248872		1e-05	0.985254	0.474331	0.333454		1e-05	0.300361	-1.95175	-1.38356		1e-05	3.34586	-1.8227	-2.49646	1.5176	0.299621		1e-05	0.0137366	0.672536	-1.25669		3e-07						101.197
	3e-06	0.170687	-2.45844			3e-06	-0.81144	-0.031376			3e-06	0.78287	-1.46707			3e-06	8.19434	-3.69879	-1.81999				3e-06	0.224473	-0.642301			1e-07	98.9181	101.873	93.8374	99.8894	92.6559	95.8941
	1e-06	-1.36128	0.0538453	-1.89105		1e-06	-0.807095	-0.209245	-1.12981		1e-06	0.0542822	-1.25704	-1.32435		1e-06	3.64889	1.33703	-0.0552822	-1.04523	-1.70497		1e-06	0.387414	-0.317951	-1.74726		3e-08			89.8421	73.1471	75.0978	95.0991
	3e-07	-0.943907	1.01514			3e-07	-1.20467	-0.272023			3e-07	-0.206272	-0.449228			3e-07	2.58828		-0.731753				3e-07	-0.164412	-0.0563786			1e-08		46.6445	39.0784	33.8056	24.2293	20.0157
	1e-07	-1.61459	-1.19018			1e-07	-0.844028	0.167419			1e-07	-0.319662	-0.182651	-0.994482		1e-07	1.67919	0.744585	2.09178	-0.884526			1e-07	-0.270867	0.135441	-1.65422		3e-09			6.81617
	1e-08	-1.00181	0.175017	-1.78955		1e-08	-0.996106	-0.12903	-1.35818		1e-08	-0.611579	0.164708	-1.74726		1e-08	-0.896567	-2.61263	1.76825	-0.774569	-1.59501		1e-08	-0.190483	0.208681	-0.275536		1e-09	1.48518	0.671316	0.107356	0.579878	1.11942	0.248872
																1e-09	0.7701	-0.144089	-0.261165									1e-10	-0.0540168	-0.671316	-1.52205	0.17216	0.732453	-0.199412
																												3e-11				0.205579
																												1e-11	0.0617852		-1.15272	0.17216	-0.314946	-0.0387064
																												1e-12				0.205579
																												2e-08				71.9105	76.8469
Fig. 3g: Inhibition of cAMP accumulation (% of NTS8-13)
		28a							30a							35a							SRI-9829					RTI-3a
	0.0001		16.4524	21.9071	16.8606	6.22386		0.0001	15.3195	17.826	18.3571	9.20303	4.98665		0.0001	2.19077	12.9133	5.49647	-1.92437	0.215365		0.0001	22.0303	23.9627	27.0835		0.0001	-2.129	1.41953	-1.24232	0.119811
	5e-05	32.1529	45.6879	46.7464	36.4091	28.0843		5e-05	32.4704	35.0838	35.6036	23.8303	6.88248		3e-05	3.68462	14.8483	7.82505	0.666543	1.71537		5e-05	47.7273	69.1294	56.8127		3e-05	2.44279	5.77553	3.12911	2.92214
	3e-05	51.3291	58.2302	62.1786	52.1242	51.5146		3e-05	46.0354	45.3503	42.9607	33.9939	12.0075		1e-05	20.7653	24.3395	22.6858	12.212	15.6841		3e-05	61.4606	72.2544	77.8648		1e-05	7.59274	12.1435	8.59696	7.98028
	1e-05	70.5687	60.3223	69.1036	68.5			1e-05	69.8702	71.1134	58.6357	54.0061	32.3096		3e-06	47.3907	54.8615	39.2822	37.5181	54.0174		1e-05	72.2939	74.1086	82.6773		3e-06	30.1209	32.4915	30.3255	30.7942
	3e-06	86.0854	71.5847	74.8036	76.5667	72.4797		3e-06	64.0786	68.0923	66.9	70.2091	59.945		1e-06	67.6129	55.6335	56.6536	67.4211	71.507		3e-06	78.1576	77.8586	74.3752		1e-06	62.1836	56.8995	65.2755	53.9686
	1e-06	75.605	68.8944	71.4607	71.6939	70.1541		1e-06	64.864	69.2854	69.8964	68.4364	65.7471		3e-07			59.65	65.4211	71.6945		1e-06	68.2515	72.4732			3e-07		62.5635	63.422	70.5268
	1e-07	65.9769	79.4817	75.75	80.0212	68.1308		1e-07	73.4227	76.0361	79.9571	72.9424	79.8825		1e-07	71.1954	73.416	70.8643	70.2181	64.9341		1e-07	80.6909	70.2127	70.7606		1e-07	73.5161	68.1795	74.7077	71.5849
	1e-08	70.2713	72.243	81.2	83.1818	67.5146		1e-08	74.3718	77.2994	75.225	78.0909	80.2054		1e-08	70.9147	68.1959	69.9893	67.1938	71.4341		1e-08	78.7212	74.2648	69.6773		1e-08	72.8411	75.2115	78.7684	71.7128
	1e-09	73.9374	87.0445	80.2036		74.4215		1e-09	75.0904		76.9	77.2667	72.6116		1e-09	75.1623	75.7187	72.2465		77.1008		1e-09		72.744	85.646		1e-09	71.0732	73.9715	77.3755	74.2128
															1e-10	78.0665	69.5527										1e-10	75.9959
Fig. 3h: B-arrestin2 recruitment (% of NTS8-13)
		28a						30a						35a						SRI-9829					RTI-3a					NTS8-13
	0.0001			82.6964	80.4464		0.0001	89.1166	81.934		79.4998		0.0001		79.3862	84.5595	93.5865		0.0001			72.8626		0.0001	49.7082	59.8497	50.3188		1e-06		101.673	93.1793			100.187
	3e-05	72.1692		75.2609	88.4526		3e-05	88.1676	80.3534	99.2546	72.8576		3e-05	87.8075		103.092	111.337		3e-05	99.9317	70.7699	84.0871		3e-05	55.8399	74.8984	69.7721		1e-07	100.611	90.1646	106.94	96.4138	99.1197
	1e-05	26.3371	58.5389	50.441	53.7839		1e-05	63.7544	52.1867	79.3534	46.3242		1e-05	88.8132	75.9899	82.1697	94.724		1e-05	93.0258	71.7949	86.7582		1e-05	54.8318	64.9797	59.701		1e-08	89.6114	99.3528	102.41	93.0151	97.5609	73.2074
	3e-06	14.1428	28.6087	13.8012	13.8539		3e-06	5.93549	9.63563	52.6096			3e-06	47.6453	53.305	36.8794	37.4365		3e-06	51.9882	46.1337			3e-06	31.899	31.0034	37.3677		3e-09		72.3259	73.8486		56.8447	56.2452
	1e-06	-12.6742	-1.35548	2.89533	4.18013		1e-06	0.831714	2.78079	0.953394	12.6953		1e-06	17.8906	9.75219	5.8256	16.5278		1e-06	17.3296	16.7387	22.1826		1e-06	9.79688	9.55966	4.71211		1e-09	31.4831	53.1001	52.2357	51.5251	32.8934	20.3052
	3e-07		-2.94982				1e-07	-1.25697	-0.108991	2.11714	12.5287		3e-07	2.94339	-0.968566				1e-07	-1.29944	0.819949	1.15152		3e-07			0.0721126		1e-10	5.30387	3.77755	14.3943	9.27135	20.2184	7.86965
	1e-07	4.6088	-2.67058	-5.10735	-2.49487		1e-08	3.32228	-1.66813	2.13464	1.72867		1e-07	1.45283	0.637094	6.69925	-0.112223		1e-08	4.81615	-4.20755	-4.23514		1e-07	0.388276	4.43216	4.84545		1e-11	4.90764	0.944214	-3.8906		-4.93156	5.61187
	1e-08	-6.55346	3.47471	1.11308	1.90763		1e-09	-2.6381		-2.03536	1.13534		1e-08	-3.45283	-0.338377	-6.71472	-5.99097		1e-09	-3.76987	2.95995	0.0337449		1e-08	3.38021	-0.0840917	-2.12567		1e-12	3.18123	1.9926	2.45617		2.77594	-2.44813
	1e-09	2.7805	5.23886	3.83619	-4.99862								1e-09	0.716977	1.23521	0.215383	-0.179723		1e-11			3.0493		1e-09	-4.57678	-6.75034	-3.90789		1e-13	-8.27915			-0.521151	0.748441	-4.6259
Fig. 3i: Increase in PJ125 binding (% of NTS8-13)
		28a							30a							35a								SRI-9829							RTI-3a							NTS8-13
	1e-10	5.34395	5.60086	6.5105				1e-10	-9.21375	9.02682	5.51435				1e-09	-0.0434052	-0.397338	1.79931	0.473923	-2.3794	-0.368087		1e-09	-1.44963	3.91935	-1.76778	-0.875922	-0.87442		1e-10	-3.54813						1e-11	-1.63311	-6.44478	-0.865429	16.2255	0.122496	8.25784	0.0396816	-3.79468	-2.23134	-4.43899
	1e-09	8.9149	6.89756	2.65851	1.60938	4.09783		1e-09	2.92616	0.544049	3.75926	2.52679	2.39674		1e-08	0.961128	-2.10505	3.50703	-2.94151	-0.217968	0.480587		1e-08	0.320928	-2.91152	-1.76778	-0.207725	-0.165401		1e-09	1.5136	0.375311	1.98438	1.51461	0.157619		1e-10	1.12144	6.06683	1.26301	-11.5785	-0.280753	-3.20978
	1e-08	0.28621	5.63702	2.01332	2.22108	4.09783		1e-08	0.649511	-1.03162	3.25232	1.87019	3.09932		1e-07	3.57348	6.43353	0.091595	0.473923	3.63437	3.03091		1e-07	1.95961	3.91935	1.64766	1.8914	2.30972		1e-08	-3.73632	-0.438418	3.69209	0.89153	0.376771		1e-09	5.9004	7.46733	7.52952	1.47624	4.52367	2.38578	1.58577	1.0933	-0.523627	6.63459
	3e-08	-3.26483	-2.16898	0.269745				3e-08	0.257901	-4.27594	-0.0735238				1e-06	19.2251	9.84896	18.8765	10.7202	15.9133	14.6739		1e-06	17.6674	15.8734	20.4325	15.5217	18.1746		1e-07	-20.8955	-1.78528	1.98438	-0.0602739	1.39518		3e-09	16.3079	12.3591	28.1837	25.0027	17.4161	9.17956	15.0151	10.4484	9.72267	19.5796
	1e-07	2.3571	-0.784462	-0.536752	3.032	4.09783		1e-07	7.57238	2.76548	-2.23186	2.82422	4.60115		3e-06	26.515	20.0953	30.8305	27.7974	27.4144	26.4049		3e-06	32.1714	32.9505	25.5557	30.4906	30.6339		1e-06	-21.1643	1.00104	-8.26192	-0.595261	0.956877		1e-08	36.2668	29.7957	51.2556	45.8739	36.3995	36.731	25.5739	22.7918	21.6767	30.8787
	3e-07	-0.238149	2.4237	0.930305				3e-07	6.41082	0.967671	-1.72108				1e-05	39.1699	28.6338	32.5382	32.9205	35.7959	38.6408		1e-05	66.6903	55.1508	56.2946	57.1433	60.3225		3e-06	-16.9821	4.47201	-15.0928	-0.230009	-0.0486407		3e-08	64.9406	53.5711	71.8787	66.8483	62.9986	61.8285	44.8929	40.3599	52.4156	50.5057
	1e-06	-2.86658	1.58679	3.20386	7.0333	4.09783		1e-06	-2.67585	8.91833	2.37285	7.06964	7.41144		3e-05	50.7866	32.0493	41.0768	36.336	44.5533	45.9695		3e-05	86.0851	72.228	66.5409	72.7073	69.4946		1e-05	-13.6486	2.45172	-8.26192	2.43418	1.46608		1e-07	82.5763	62.067	91.8716	79.2418	85.519	80.8925	64.7395	57.8775	60.9542	70.4656
	3e-06	12.1407	23.9819	24.119	12.084	19.4673		3e-06	13.3337	26.323	19.4783	14.7944	9.84574		0.0001	71.9715	45.711	46.1999	38.0437	59.8531	57.8896		0.0001	107.938	80.7666	68.2486	90.4113	86.0878		3e-05		5.47093	-6.5542	4.64503	2.24815		1e-06	99.7341	75.9924	99.4193	89.228	92.6815	92.6059	97.5356	94.6692	86.5699	97.8015
	1e-05	49.4034	79.3059	58.0726	50.8484	53.6216		1e-05	29.0445	49.7255	46.1196	42.1441	32.6138		0.0002					52.9885	46.0017		0.0003	117.534	75.6434	63.1254	99.3364	90.1142		0.0001	-8.12212	13.8243	-11.6774	7.30278	3.51579		1e-05	104.341	75.7136	104.482	88.3652	105.532	99.0272	100.184	101.53	103.647	102.346
	3e-05				76.8877	74.1142		3e-05				61.104	48.6312																	0.0003		23.4599	-13.3851	4.01766	2.90131		0.0001	95.7516	68.9036	96.5366	81.3238	99.8094	98.14	101.907	99.7733	108.77	92.4216
	0.0001	65.0545	81.8115	55.2575	83.9559	77.5296		0.0001	47.8485	59.0555	59.2194	74.2724	64.7281
	0.0003				90.0364	80.9451		0.0003				67.235	48.0533
[truncated: 41 more columns]

## Sheet: Figure 6
Figure 6: Analgesic effects of compounds 28a, 30a and 35a
Fig 6a-d: Pain Score
	Vehicle									28a							30a								35a
Time (min)									Time (min)							Time (min)								Time (min)
0	0	0	0	0	0	0	0		0	0	0	0	0	0		0	0	0	0	0	0	0		0	0	0	0	0	0	0
3	2.53	2.31	2.31	2.45	2.19	2.19	0.94		3	0.81	1.85	2.13	2.15	1.33		3	1.82	1.29	2.36	0.93	2.36	1.34		3	2.27	0.68	1.9	0.02	1.09	1.9
6	1.85	1.49	1.95	1.78	1.02	2.18	1.86		6	1.03	1.28	1.29	1.74	1.49		6	1.79	1.36	1.85	1	1.65	1.02		6	1.08	0.85	2.2	0.4	1.81	1.64
9	1	1.46	1.27	1	1	1.18	1.55		9	0.92	0.6	1	0.92	1.08		9	1.01	1.72	1.06	0.42	2.08	1.03		9	1.02	0.96	0.8	0.01	1.47	0.81
12	1.02	1	0.93	0.81	1.02	1.14	1.4		12	1.62	0.74	1	1	1.05		12	1.01	0.95	0.54	0.35	1.85	0.98		12	1.01	0.44	1.01	0.03	1.09	1.07
15	1.3	1.47	0.51	1.78	1.09	1.01	1.31		15	1.45	0.98	1.01	1	1.06		15	0.69	1.02	0.45	1	1.73	1		15	1	0.26	1.01	0	0.94	2.06
18	1.21	1.65	0.54	1.28	1.75	1.09	1.28		18	1	2.52	1.37	1.02	1.65		18	1	1	0.32	1	1.18	1.01		18	1	0.75	0.9	0	1.01	2.07
21	2.02	1.36	0.99	1.93	1.42	0.78	1.02		21	1.14	2.52	1.82	1.36	1.61		21	1.87	1.42	0.34	1.01	1.98	1		21	1.61	0.88	1.84	0.32	1.14	2.27
24	2.18	1.79	1.61	1.85	2.08	0.21	0.78		24	1	2.3	1.37	1.93	1.26		24	1.63	1.04	0.12	1.01	2.29	0.89		24	1.2	1.06	1.73	0.09	1.01	2.19
27	2.91	1.98	1.15	2.14	2.24	1.59	2.28		27	1	2.5	2.43	1.38	2.4		27	2.23	1.28	0.73	1.31	2.68	1.04		27	1.16	1.79	2.06	0.01	1.02	2.12
30	2.8	1.74	1.86	2.13	2.18	2.48	1.81		30	1.39	2.13	1.61	1.78	1.86		30	1.77	1.47	0.01	1.57	2.56	1.01		30	1.95	1.57	2.28	0.49	1.84	1.76
33	2.77	2.04	2.11	2.13	2.57	2.22	2.27		33	1	2.41	1.88	1.59	1.18		33	1.35	1.02	0.7	1.58	2.35	1.11		33	1.96	1.52	1.88	1.47	1.29	1.17
36	2.28	1.9	2.11	1.7	2.37	2.63	2.09		36	1.22	2	1.8	1.17	2.03		36	1.55	1.74	1.35	1.83	2.5	1.84		36	1.67	1.59	2.13	1.28	2	1.77
39	2.24	1.76	2.6	2.18	2.43	2.26	2.35		39	1.72	1.56	1.63	1	1.21		39	1.65	1.89	2.36	1.83	2.33	2.05		39	2.1	1.5	1.61	1.69	1.49	1.04
42	2.52	1.91	2.33	1.41	2.18	2.6	2.13		42	1.13	2	1.68	1.28	2.06		42	1.8	1.97	1.83	1.65	2.09	1.35		42	1.88	1.61	1.8	2.23	1.71	1.4
45	2	1.41	2.01	1.79	2.2	2.32	2.4		45	1	1.16	1.62	1.01	2.03		45	2.13	1.78	2.3	1.6	2	2.07		45	1.91	1.68	2.06	2.25	1.74	1.99
48	2.12	1.19	2.11	1.19	1.9	2.45	2.12		48	1.16	1.47	1.06	1.01	2.1		48	1.23	1.46	1.67	1.64	2.03	1.73		48	1.7	1.25	1.77	2	1.66	0.82
51	1.03	1.59	2	1.67	2.37	2.48	2.18		51	1	1.19	1.16	1	1.46		51	0.85	1.33	1.76	1.86	2.01	1.51		51	2.04	1.74	1.98	1.93	1.6	1
54	1	1.02	1.86	1.88	2.02	2.24	2.14		54	1	2.01	1.15	1.25	1.06		54	0.99	1.03	1.74	1.55	2	1.91		54	1.9	2.68	1.83	2.01	1.7	1
57	1	1	1.96	2.1	1.85	2.13	2.14		57	1.32	2.21	1.12	1.18	1.81		57	1	1	1.09	1.28	1.17	1.62		57	2.01	2.05	1.67	2.29	1.43	1
60	1	1	1.78	2.08	1.83	2.41	2.1		60	1.04	1.01	1.12	1.06	2.35		60	1.01	1.24	2.13	1.28	1	1.05		60	2.02	1.99	1.74	1.98	1.29	1
Fig 6e-f: Time to flick
	Vehicle
										28a									SR142948A with 28a								NTRC 844 with 28a
Tail-flick latency (s)									Tail-flick latency (s)									Tail-flick latency (s)								Tail-flick latency (s)
0	1.72	1.23	1.45	1.76	2.57	2.65	1.22		0	2.35	2.33	4.04	2.69	2.79	2.9	3.14		0	1.12	3.04	2.98	2.29	4.3	1.55		0	3.12	3.57	2.83	1.12	2.67	2.28
10	2.24	3.03	3.56	3.97	4.79	3.46	1.51		10	5.18	5.77	5.21	4.26	5.96	3.23	10		10	1.45	5.12	4.17	5.75	4.49	4.11		10	3.43	4.42	4.6	3.38	3.88	3.41
20	3.82	4.37	5.08	5.06	5.67	4.79	2.03		20	6.3	7.09	9.63	6.15	8.73	6.9	10		20	3.15	5.73	5.27	5.12	5.53	4.26		20	3.5	4.72	4.79	3.72	4.36	3.42
30	3.93	4.13	4.15	4.82	4.13	3.43	1.49		30	5.15	7.3	6.68	6.92	9.96	6.05	8.53		30	2.02	5.26	3.6	4.92	4.67	4.08		30	3.83	3.19	3.41	3.56	4.32	3.59
40	4.58	3.1	5.23	3.68	3.81	3.49	3.44		40	3.96	6.95	7.3	6.79	7.57	4.36	6.89		40	2.75	4.6	2.44	3.01	4.27	3.01		40	5.51	3.28	3.09	3.22	3.81	3.11
50	3.05	3.47	4.52	2.99	3.77	3.38	3.94		50	5.7	6.41	7.36	3.71	6.37	4.73	6.95		50	3.96	4.12	3.12	3.29	3.45	3.07		50	3.45	3.59	4	2.29	3.49	2.5
60	3.2	4.11	4.08	4.51	3.74	3.76	3.31		60	4.46	6.87	6.47	3.16	8.03	6.34	4.2		60	2.75	4.05	3.5	3.27	3.44	2.93		60	4.22	3.43	2.77	3.58	3.72	2.53

## Sheet: Table 1
Table 1: Activities of the target compounds
		Gq (EC50, µM)								Gq (Emax, %)
	28a	0.96	1.9	1.1	0.74	0.85	0.88			128	143	99	127	120	159	143
	30a	2.1	1.1	2.2	0.71	2.4	2			131	134	105	107	124	148	135
	35a	0.94	2.6	7.2	2.5	2.2	3.2	3.4	3.9	84	98	113	88	71	68	85	82
	SRI-9829	1.1	1.3	0.72	0.81					90	126	122	108
	RTI-3a	1.9	0.52	2.7	1.54					45	46	70	34	55	33
	NTS8-13	0.00055	0.00039	0.00072	0.00077	0.00038	0.00096			100	100	100	100	100	100	100
		Gi (EC50, µM)								Gi (Emax, %)
	28a	2.6	3.4	3.4	1.1	2.7				125	121	96	97	83
	30a	7.1	3	6.8	7.2					136	109	131	108
	35a	0.12	3	3.1	2.3	0.99	3.1			17	38	34	46	22
	SRI-9829	4	2.7	1.7	3.7					110.91	103	108	108
	RTI-3a	n.c	n.c	n.c	n.c					39	31	29	19
	NTS8-13	0.00043	0.0003	0.00031	0.0011	0.0018	0.0041	0.0019	0.0029	100	100	100	100	100	100	100	100
		cAMP (EC50, µM)
	NTS8-13	0.0072	0.011	0.012	0.014	0.015	0.015
		cAMP (IC50, µM)
	28a	45	58	63	46	42
	30a	43	44	38	23	7.2
	35a	4.7	7.1	4.4	3.6	5.1
	SRI-9829	57	80	72
	RTI-3a	2.5	2.7	2.5	2.3
		b-arrestin2 Pathhunter + GRK2 (EC50, µM)						b-arrestin2 Pathhunter + GRK2 (Emax, %)
	28a	19	4.6	7.9	7.4			107	76	84	89
	30a	7.6	8.1	3.3	8			95	86	99	81
	35a	2.6	2.3	3.8	3.7			91	81	95	105
	SRI-9829	2.8	2.1	1.7				102	73	82
	RTI-3a	2.4	3.1	2.5				54	68	61
	NTS8-13	0.0019	0.00097	0.00086	0.00093	0.0018	0.003	100	100	100	100	100	100

## Sheet: Table 2
Table 2: Binding assays
		[³H]UR-MK300
		NTS1R (Ki, µM)								NTS2R (Ki, µM)
	28a	16	14	20	19	38	23	57	48	0.73	1.2	0.46	0.43	0.6
	30a	79	83	50	25	39				0.31	1.2	0.24	0.27	0.17	1	1.1	0.56	1.2	0.89
	35a	12	7.3	12	9.6	3.2	3			0.021	0.019	0.017	0.023	0.029
	SRI-9829	31	24	79	67	47				0.099	0.055	0.25	0.28	0.21	0.12
	RTI-3a	0.59	0.98	1.2	1.3	0.39	0.36			1.1	0.68	1.6	4.1	1.6	2.7	1.6	2.3
	NTS8-13	0.00035	0.00056	0.00017	0.00036	0.0003	0.00029	0.00028	0.0006	0.00017	0.00026	0.00032	0.00081	0.0003	0.00072	0.00033	0.00052	0.00022
	SR142948A	0.00041	0.00088	0.00053	0.00092	0.00066	0.00036			0.019	0.061	0.015	0.024	0.024	0.04
		PJ125 binding
		EC50 (µM)										Emax (%)
	28a	8.756	5.485	4.102	10.16	7.352						73.74	93.77	63.81	95.05	85.58
	30a	9.307	4.154	6.363	8.531	8.539						52.84	63.85	65.41	75.34	57.63
	35a	2.138	4.187	1.516	1.871	3.422	2.872					73.74	42.48	43.47	39.18	52.83	50.12
	SRI-9829	7.998	4.254	3.292	7.179	5.323						116.9	80.59	69.3	94.17	86.16
	RTI-3a	n.c.	n.c.	n.c.	n.c.	n.c.						-17.57	-11.3	6.711	3.326	n.c.
	NTS8-13	0.01708	0.01342	0.009574	0.009012	0.01721	0.01834	0.03808	0.05008	0.03917	0.0219	100	100	100	100	100	100	100	100	100	100

## Sheet: Supplementary Fig. 1
Fig. S1a: Functional screening diverse library						Fig. S1b: Functional screening virtual library
	compound	concentration (µM)	emax1	emax2			compound	concentration (µM)	emax1	emax2
	2	10	4.9				30F1	10	19.4	16.4
		30	2.6					30	40.9	41.1
		100	13.2					100	67.7	58.8
	3	10	3.2				30F2	10	0.7
		30	0.2					30	6.3
		100	9.2					100	40.1
	4	10	5.9				31	10	5.9
		30	25.7					30	14.7
		100	71.9					100	8.7
	5	10	10.5				32	10	7.2	-3.3
		30	2.3					30	12.5	24
		100	7.4					100	54.2	66.6
	6	10	11.4				33	10	-1.3	4.6
		30	34.9					30	-15.2	-0.4
		100	69.5					100	-9.2	36
	7	10	0.6				34	10	33.1
		30	3.4					30	14.7
		100	0.6					100	9.3
	8	10	3.8				35	10	9.4	11.4
		30	7.8					30	22.4	5.8
		100	13.9					100	37.2	-0.8
	9	10	12.3				36	10	2.4
		30	5.3					30	15.6
		100	18.1					100	10.8
	10	10	13.8	14.9			37	10	19
		30	20.5	23.7				30	-1.5
		100	34.6	35.3				100	-5
	11	10	-2.7	7.7			38	10	7.4
		30	13.8	22.8				30	20.4
		100	13.7	56				100	48.6
	12	10	-7.9	0.4			39	10	8.9	0
		30	1.8	4.4				30	3.1	2.8
		100	4.8	42.6				100	41	-1.8
	13	10	-5.6	-2.2
		30	12.2	11.2
		100	9.8	38.5
	14	10	0.1	2
		30	3.4	1.8
		100	-1	-4.5
	15	10	-1.4	13.7
		30	-3.7	28.4
		100	10.1	73.2
	16	10	2.3
		30	0.5
		100	5.3
	17	10	4.7	8
		30	9.3	-3.3
		100	6.4	4.2
	18	10	3.4
		30	32.1
		100	20.9
	19	10	5.1
		30	8.5
		100	4.7
	20	10	9.1
		30	7.3
		100	21
	21	10	0.8	-2.2
		30	-4.6	2.9
		100	9.3	14.7
	22	10	-4.4	-1.1
		30	7.6	-8.9
		100	19.7	-1
	23	10	17.7	3.3
		30	9	9
		100	5.3	3.5

## Sheet: Supplementary Fig. 2
Fig. S2: IP accumualtion (% of NTS8-13)
		NT8-13													Emax	EC50 (nM)			compound 1		Emax	EC50 (µM)			compound 24							Emax	EC50 (µM)
	1e-06	95.8696	99.75	99.4118	98.9234	100	99.3469	95.3728	99.9792	97.4074	83.3492	101.843		97.952	100	1		0.0003		80.4	97	51		0.0001	96.9762	84.925	91.525	98.7	94.08	102.138	93.7368	92	1.8
	3e-07													100.805	100	1.3		0.0001	77.52	95.78	93	43		3e-05	89.7619	90.4	90.5	96.28	92.36	101.651	89.5789	90	1.7
	1e-07	97.8696	95.95	96.4706	96.6268	99.5098	98.6122	99.7588		102.434	116.323	95.8811	105.57	101.029	100	0.16		3e-05	25.4	18.18				1e-05	82.8333	87.3	88.125	87.94	86.78	103.784	83.7632	93	1.8
	3e-08								94.7917	95.6085					100	0.18		1e-05		22.08				3e-06	62.1429	61.975	65.75	72.18	67.36	64.7271	48.7105	96	1.4
	1e-08	93.913	97.7	100.642	100.144	98.3137	98	104.649	95.9375	97.1429	99.1219	101.467	93.645	98.847	100	1.7		3e-06	-2.26	3.52				1e-06	29.8333	27.725	25.05	36	23.1	27.7222	14.4211	94	1.8
	3e-09	75.3261							97.0208				84.8961	88.9458	100	0.34		1e-06	4.18	1				1e-07	2.02381	7.3	2.95	5.24	4.74	-1.89073	-1.65789	105	2
	1e-09	48.7391	40.35	88.984	88.134	33.1373	76.551	61.0965	79.0833	52.0635	83.4734	50.2867	15.0248	44.9774	100	0.68		1e-07	-1.84	1.5				1e-08	2.45238	-5.975	-4.725	2.22	1.86	-1.14634	-0.184211	94	2.9
	1e-10	3.34783	11.175	35.6952	34.5455	7.98039	21.4286	8.07018	22.7083	6.90476	41.2474	5.22568	5.37701	3.21869	100	0.29		1e-08	2	2.9				1e-09	-2.11905	0.15	9.6	-0.96	3.3	2.87561	0.289474
	1e-11	-0.478261	0.225	12.6203	1.05263	0.627451	2.85714	-0.526316	2.41667	-0.925926	6.8456	2.11911	-0.555464	-0.389397	100	0.95
	1e-12	3.52174	-8.15	2.24599	1.14833	0.411765	0	0.0657895	2.41667	0.0793651	-0.481855		1.30218		100	0.15
	1e-13		0.275	-6.25668	6.50718	-0.647059	1.28571	5.59211			3.11978	-4.18817	-5.94862	-3.94155	100	1
															100	2.2
															100	0.96
		compound 25									Emax	EC50 (µM)			compound 26		Emax	EC50 (µM)			compound 27			Emax	EC50 (µM)			compound 28		Emax	EC50 (µM)			compound 29		Emax	EC50 (µM)
	0.0003	69.9246	65.3446								80	2		0.0001	66.52	55.1556	71	8.5		0.0001	90.3514	73.975	88.12	95	10		0.0003		82.84	95	15		0.0001	58.04	55.8667	70	31
	0.0001	81.5076	87.5516	64.8913	76.413	56.925	69.1892	61.675	98.36	94.24	84	4.6		3e-05	68.54	56.5556	56	4.9		3e-05	75.3784	73.5	85.7	81	7.8		0.0001	91.02	75.34	80	13		3e-05	34.64	25.9333	76	48
	3e-05	88.2122	89.2014	63.8696	69.4783	84.575	72.6216	62.05	99.02	87.64	65	3.2		1e-05	42.8	39.2889				1e-05	46.2432	44.625	54.46	94	6.7		3e-05	71.38	59.8				1e-05	11.06	7.73333
	1e-05	65.6011	71.6303	54.1739	38.1739	63.675	59.3784	45.925	93.04	48.3	81	10		3e-06	2.02	15.7111				3e-06	18.2432	17.975	28.8				1e-05	31.74	37.92				3e-06	2.18	3.84444
	3e-06	63.3703	23.2054	28.2609	9	59.35	28.9459	18.525	51.02	31.24	72	1.9		1e-06	6.36	17.1111				1e-06	9.67568	6.75	5				3e-06	13.42	-1.38				1e-06	2.88	-3.33333
	1e-06	10.3043	-0.207568	16.0217	9.30435	6.2	11.2703	14.375	15.6	4.02	73	3.7		1e-07	-1	-1.44444				1e-07	-2.16216	4.675	-0.36				1e-06	-0.4	2.56				1e-07	-3.96	3.08889
	1e-07	-1.19676	0.816757	5.19565	1.67391	5.175	0.297297	-5.575	2.9	1.5	64	4.9		1e-08	2.32	-3				1e-08	7.2973	3.05	3.26				1e-07	0.56	-0.24				1e-08	3.04	2.22222
	1e-08	2.77892	0.0343243	0.434783	-0.826087	-5.35	-0.756757	0.05	3.84	-1.76	103	2.9		1e-09	1.2	2.46667				1e-09	-1	2.7	7.44				1e-08	-0.54	6.28				1e-09	3.34	-1.44444
	1e-09			-5.26087	4.52174	-0.95	5.54054	6.45	3.88	5.28	96	7.7															1e-09	3.16

## Sheet: Supplementary Fig. 3
Fig. S3: Structure activity relationships
		IP accumulation assay - EC50 (µM)
	ID	25	2b	12b	16b	17b	22b	35b	36b	37b	38b	39b	40b
		2	4.6	7.7	4.6	1.8	5.5	4.2	3.2	0.99	0.95	1.2	2.2
		4.6	2.7	6	8.4	3.7	6.4	6.3	3.9	1.1	1.2	0.57	2.8
		3.2	8.5	9	8.4	3.8		8.6		0.9	0.57	1.7
		10	10							1.3	1.8	2.5
		1.9	20								0.53	2.6
		3.7									0.48	2.4
		4.9
		2.9
		7.7

## Sheet: Supplementary Fig. 4
Fig. S4a: IP accumualtion (% of NTS8-13)
		1 µM 28a + SR142948A					EC50 (µM)			1 µM 30a + SR142948A			EC50 (µM)			NTS8-13													Emax	EC50 (nM)
	1e-05	4.7619	2.8	0.05	-1.625	7.57143	40		1e-05		-1.975	3.32143	22		1e-06	95.8696	99.75	99.4118	98.9234	100	99.3469	95.3728	99.9792	97.4074	83.3492	101.843		97.952	100	1
	1e-06		-2.5	0.625	1.675	-9.57143	29		1e-06		6.725	10.2857	23		3e-07													100.805	100	1.3
	1e-07	26.9524	9.025	3.35	21.95	18.5357	31		1e-07	13.875	14.85	9.85714	10		1e-07	97.8696	95.95	96.4706	96.6268	99.5098	98.6122	99.7588		102.434	116.323	95.8811	105.57	101.029	100	0.16
	3e-08	50	43.925	53.4	64.575	34.6429	51		3e-08	30.275	38.375	15.8214			3e-08								94.7917	95.6085					100	0.18
	1e-08	68.1905	80.95	73.2	86.475	63.0357	19		1e-08	47.75	51.2	36.3214			1e-08	93.913	97.7	100.642	100.144	98.3137	98	104.649	95.9375	97.1429	99.1219	101.467	93.645	98.847	100	1.7
	1e-09	88.8571	87.475	84.95	89.55	94.6429			1e-09	64.65	77.45	68.3929			3e-09	75.3261							97.0208				84.8961	88.9458	100	0.34
	1e-10	91.0714				95.3214			1e-10	67.5		68.8571			1e-09	48.7391	40.35	88.984	88.134	33.1373	76.551	61.0965	79.0833	52.0635	83.4734	50.2867	15.0248	44.9774	100	0.68
	1e-11	87.4762	91.725	93.025	89.2	100.857			1e-11	72.7	78.775	69.4643			1e-10	3.34783	11.175	35.6952	34.5455	7.98039	21.4286	8.07018	22.7083	6.90476	41.2474	5.22568	5.37701	3.21869	100	0.29
															1e-11	-0.478261	0.225	12.6203	1.05263	0.627451	2.85714	-0.526316	2.41667	-0.925926	6.8456	2.11911	-0.555464	-0.389397	100	0.95
															1e-12	3.52174	-8.15	2.24599	1.14833	0.411765	0	0.0657895	2.41667	0.0793651	-0.481855		1.30218		100	0.15
																													100	1
																													100	2.2
																													100	0.96
Fig. S4b: IP accumualtion (% of substance P)
		28a						30a					substance P			EC50 (nM)
	1e-05	-3.92105	-6.72751	0.58632	1.25967		1e-05	-1.39803	23.9472	3.54426		1e-06	102.711	103.097	98.8574	4.1
	3e-06	-0.526316	1.57452	-2.18496	-1.85515		3e-06	-9.56994	19.9162	2.99458		1e-07	96.0526	96.903	101.4	5.6
	1e-06	-7.28947	-1.60055	1.29632	1.71773		1e-06	-6.62909	12.404	1.52878		1e-08	80.0789	74.9117	90.0626	1.2
	3e-07	0.947368	-3.24014	0.334385	-2.2445		3e-07	-6.65511	5.23535	-3.09765		1e-09	9.47368	-1.5763	45.6763
	1e-07	4.57895	1.028	-0.123677	2.51934		1e-07	2.71395	2.99085	0.269111		1e-10	4.55263	-0.899644	4.58817
	1e-08	-1.05263	3.37026	-0.352708	3.48127		1e-08	-3.97452	-1.95622	4.96425		1e-11	-0.605263	4.09719	-4.57307
	1e-10	-3.47368	-1.1321	2.6247			1e-10		2.99085	-2.13571		1e-12	-1.55263	0.427641	6.55784
Fig. S4c: Fluorescence (ΔFRET)
		28a									30a						IP standard				Emax	EC50 (nM)
	1e-05	-132.5	-54.5	-213.101	43.4698	54.1589	-29.9998	-340.703		1e-05	-87.1379	-32.834	-130.596	-328.248		0.0001	-2942.77	-2972.43	-3114.28	-3125.37	-2960	260
	3e-06	-102.5	3.5	22.3985	122.97	298.659	-87.4998	-201.203		3e-06	-71.6379	-5.83397	54.4044	-44.7482		1e-05	-2885.77	-2887.93	-3017.28	-3030.37	-2970	200
	1e-06	-33	79.5	-50.1015	-8.53019	173.659	114	51.297		1e-06	-114.638	87.166	61.9044	-50.2482		1e-06	-2326.27	-2473.93	-2543.78	-2466.37	-3100	210
	3e-07	20.5	-68	-112.601	-66.5302	251.159	44.5002	-70.203		3e-07	52.8621	-68.834	-30.0956	-108.248		1e-07	-850.775	-989.932	-1056.78	-1036.37	-3100	220
	1e-07	52.5	46	147.899	-127.03	-11.8411	-57.4998	44.797		1e-07	118.862	-26.834	-83.0956	-88.7482		1e-08	-70.7748	-213.932	-49.7764	-46.3705
	3e-08	-165	-199							1e-08	-20.6379	42.666	-12.5956	143.252		1e-09	100.725	50.068	46.2236	-0.370526
	1e-08	91.5	63.5	-38.6015	34.9698	93.1589	28.0002	-29.703		1e-09			-57.0956	56.7518		1e-10	61.7252	16.568	-81.7764	-19.3705
	1e-09	-42.5	6.5			22.1589	50.0002	34.297		1e-10	-114.138	-422.834	53.4044	-77.7482		1e-11	-199.275	-23.932	-50.7764	-48.3705
	1e-10			-35.1015	-78.0302	-60.8411	145	-65.703
Fig. S4d: b-arrestin recruitment Pathhunter w/o GRK (% of NTS8-13)
		28a							Emax	EC50 (µM)			30a							Emax	EC50 (µM)			35a							Emax	EC50 (µM)			SRI-9829					Emax	EC50 (µM)			RTI-3a
	0.0001	94.6147		89.7553	106.56	93.0753		76.7079	102	21		0.0001	84.3303	100.607	95.9155	32.405	82.7181	101.454	85.2127	112	33		0.0001						90.9211	95.0202	101	15		0.0001	81.3955	112.606	110.918	99.1479	80.5177	88	2.3		0.0001	64.5717	59.2661	80.7234	56.8867	55.411	73.7172
	3e-05	59.7798	56.3028	103.117	48.4333	49.089	66.5574	78.4597	66	8.8		3e-05	57.0734	57.6133	43.0704	37.7709	52.2302	89.9364	82.3145	98	22		3e-05	71.198	93.5015	100.918	89.7362	64.2233	74.8277	79.7757	96	3.7		3e-05	86.6614	124.66	77.774	72.5493	105.543	125	5.2		3e-05	70.5261	49.0917	71.1596	52.0867	41.5479	66.1601
	1e-05	32.4037		24.3404	11.8533	17.6849	39.8501	55.1561	108	14		1e-05	20.0642	17.6333	9.8169	22.405	60.0351	47.165	45.0341	98	26		1e-05	37.6614	63.9372	77.125	75.6308		59.6744	62.9324	114	5.3		1e-05	79.8568	81.0851	54.726	45.0282	97.8517	116	13		1e-05	55.0217	43.7982	55.4574	37.4133	35.4932	55.5279
	3e-06	3.83486	12.1651	14.9255	3.35333	2.68493	9.60616	22.9383	146	49		3e-06	8.00917	6.04667	1.55634	21.1855	19.7912	15.5846	12.6681	96	7		3e-06	16.9297	46.4283	42.0928	40.4594	14.3483	34.4422	31.1846	100	4.2		3e-06	51.8205		18.1918	13.5563	65.8838	108	14		3e-06	51.1174	34.8257	41.9787	17.9067	19.2534	39.6708
	1e-06	5.58716	1.61468	-7.39362	-2.92667	5.32877	2.77689	8.77933	114	36		1e-06	0.513761	0.06	1.69718	3.9904	12.5961	3.0007	2.86985	79	6.1		1e-06	4.49066	17.5908	9.12676	14.438	1.97329	11.9622	14.6857	90	14		1e-06	19.8977	15.3511	7.96575	5.51408	30.6195	99	1.7		1e-06	23.2717	18.5505	21.5745	7.08667	1.19178	28.8047
	3e-07		0.495413						83	11		1e-07	-0.165138	0.853333	0.760563	-1.86326	0.522929	1.01499	-0.0872967	118	14		3e-07	-4.65568	7.90148	2.82319	2.9237	-5.15171		6.89571	89	5.1		1e-07	1.11136	-3.75532	1.63014	0.00704225	3.53203				3e-07						8.25829
	1e-07	-0.00917431	1.2844	-9.26596	-0.353333	1.79452	1.92323	0.895406	81	5.6		1e-08	0.788991	1.86	0.838028	3.7465	0.888783	-0.7868	-0.698011	100	12		1e-07	8.63701	1.38362	0.614259	0.921916	-2.77671	-0.185612	-1.18096	95	5.5		1e-08	-2.18182	-5.53191	1.71233	0.683099	-3.6519				1e-07	2.46087	2.87156	4.2766	-1.42	-0.575342	5.46722
	1e-08	-1.87156		1.07447	-1.84667	2.11644	-1.36945	-0.292094				1e-09	-0.770642			-0.643744	3.0839	-1.48144	-1.44087				1e-08	-6.11909	1.83719	0.582116	0.543344		-0.284501	1.26571				1e-09	-1.07955								1e-08	0.126087	-0.211009	-0.670213	2.26667	2.5137	2.58329
	1e-09	3.38532	-1.23853				-7.71091	-1.96531															1e-09		1.55862	0.991045	-0.640584		2.88883					1e-10		-3.2766	-0.479452	-0.330986					1e-09	-1.54783	1.56881
	1e-10			0.0425532	2.82	-7.08904																																					1e-10			0.159574	-1.33333	0.431507
Fig. S4e: b-arrestin recruitment, BRET +GRK2 (% of NTS8-13)
		28a						Emax @10 µM			30a						Emax	EC50 (µM)			35a					Emax	EC50 (µM)			SRI-9829					Emax @10 µM			RTI-3a				Emax @30 µM			NTS8-13
	1e-05	88.854	79.0863	85.842	96.3497	89.3508	87.4367	88.854		3e-05	67.0161	89.2704	84.0736	95.9816	85.4261	85.109	75	1.5		3e-05	60.1194	86.7637	92.7095		101.722	77	0.62		1e-05	78.3028	82.4626	83.2177	83.5706	75.891	78.3028		3e-05	89.4786	78.7111	76.2563	69.5004	89.4786		1e-06	101.584	101.973	102.962	102.478	100.91
	3e-06	66.4417	54.4055	54.1001	61.612	58.8407	55.9974	79.0863		1e-05	77.0161	84.849	85.9214	86.204	76.5221	77.432	92	2.2		1e-05	91.8206	81.8447	88.7492	75.3535	73.967	89	1.7		3e-06	57.4476	58.9036	63.1767	58.6021	59.6933	82.4626		1e-05	68.9518	52.3105	52.3723	45.0263	78.7111		1e-07	98.6893	96.9576	96.585	96.127	99.4472
	1e-06	49.6873	39.1615	43.0795	52.8669	46.7611	44.4819	85.842		3e-06	61.7529	57.7925	50.55	55.4745	46.0743	49.7094	87	1.9		3e-06	70.565	60.4876	72.7249	60.9134	59.7943	95	1.3		1e-06	43.3028	43.3297	47.8727	42.4131	49.7693	83.2177		3e-06	42.352	33.6308	31.3519	28.5571	76.2563		1e-08	95.8385	91.2163	91.9088	92.5156	95.8524
	3e-07	28.5908	8.40954	10.4798	20.7406	12.4528	11.7023	96.3497		1e-06	21.8845	18.8576	30.4226	26.5062	14.132	17.1735	96	2.2		1e-06	49.9168	29.3548	40.4936	23.5032	21.6724	85	1.8		3e-07	20.6055	19.2428	24.8559	13.4596	19.1989	83.5706		1e-06	29.963	15.387	15.0839	7.75738	69.5004		3e-09		53.2053
	1e-07	5.47678	4.64803	7.11422	9.5055	8.34327	4.26896	89.3508		3e-07	4.25292	4.47148	3.96007	4.94697	0.993986	0.844567	88	2.8		3e-07	19.7946	10.6751	8.68883	7.23521		98	2.5		1e-07	9.94757	6.90242	9.18754	4.49334	7.22172	75.891		3e-07	13.5659	4.80185	4.78693				1e-09	30.3999	16.844	23.1622	40.5861	47.1095
	1e-08	3.54696	3.19622	4.27659	2.58225	3.98468	1.58809	87.4367		1e-07	-0.352339	0.248035	1.78235	1.12097	0.620393	-0.25215	87	2.5		1e-07	5.52298	4.82216	4.48475	-1.72131	2.05371				1e-08	2.97389	4.19678	3.35744	2.31405	-1.21936			1e-07	4.21342	3.55654	1.07028	1.13033			1e-10	1.62792	-1.56756	1.05638	5.2193	1.96128
	1e-09		2.99825	0.91103	2.09641	1.99219	3.65967			1e-08	-1.60234	-0.213904	1.12244	0.513665	0.682658	3.64729				1e-08	-0.307123	-1.03081	0.158812	-3.06174	1.13511				1e-09		4.32876	3.35744	4.18201	2.31676			1e-08	2.20932	1.31498	3.32464	1.4584			1e-11	-0.433479	-2.55743	-0.0974924	0.113521	2.02221
	1e-10	4.55573								1e-09		-0.609853	0.000587041	0.999507	0.184534	-1.47072				1e-09	-1.09662	-0.968542	-0.937905	-2.45245	0.413358				1e-10	3.76336							1e-09	1.23763	0.50553	-0.818514	1.4584			1e-12	-0.389619	3.97572	-0.401144	-0.5714	-1.14609
										1e-10	-0.089181									1e-10					1.20073												1e-10				-1.2974			1e-13	0.180556		0.327619
[truncated: 17 more columns]

[truncated: 11 more sheets: Supplementary Fig. 6, Supplementary Fig. 8, Supplementary Fig. 9, Supplementary Fig. 10, Supplementary Table 1, Supplementary Table 2, Supplementary Table 3, Supplementary Table 4, Supplementary Table S6, Supplementary Table S8, Supplementary Table 9]
